# Supplementary material for: Protein Homeostasis Imposes a Barrier on Functional Integration of Horizontally Transferred Genes in Bacteria
Source: PLoS Genet. 2015 Oct 20;11(10):e1005612. doi: 10.1371/journal.pgen.1005612 (PMC4618355; doi:10.1371/journal.pgen.1005612)
Supplement: S1 Table — (XLSX) [file pgen.1005612.s007.xlsx]

## Sheet: Sheet1
TABLE S1. Molecular properties of orthologous DHFR proteins, related to Figure 1, 2, 3, S1, and S3
1unable to purify
2ND - not determined
3Optimal growth temperature database (http://www.dsmz.de/)
3CAI - codon adaptation index of codon-optimized sequences
Orthologous DHFR strain	Organismal source of the orthologous DHFR	UNIPROT ID	Sequence Identity, %	kcat (sec-1)	KM (mM)	kcat/KM (sec-1mM-1)	Tm (oC)	GC Content	CAI	Charge (pH7)	Optimal Growth Temperature (oC) of the source organism	Reference
DHFR1	Bacillus subtilis	P11045	44	56.934	1.8486	30.799	49	0.526217	0.586	-5.28	10 - 50	OGTdB3
DHFR2	Haemophilus influenzae1	P43791	53	ND2	ND	ND	ND	0.537255	0.589	0.56	35 - 37	OGTdB
DHFR3	Pasteurella multocida	Q9CJU8	52	0.95	0.23445	4.1	57.5	0.536398	0.587	-3.26	35-40	OGTdB
DHFR4	Lactococcus lactis	Q59487	31	36.934	0.83641	44.158	54.8	0.5	0.57	-2.25	10 - 40	OGTdB
DHFR5	Clostridium acetobutylicum	Q97EV2	38	19.402	1.7764	10.922	46.5	0.501022	0.586	0.21	37	OGTdB
DHFR6	Listeria innocua	Q92AD5	40	23.234	1.3034	17.826	50.5	0.527451	0.576	-7.42	30 - 37	OGTdB
DHFR7	Bordetella parapertussis	Q7W1B0	47	25.516	1.5675	16.278	51	0.679849	0.591	-0.45	37	OGTdB
DHFR8	Yersinia pseudotuberculosis	Q66ER3	81	7.3314	1.6554	4.4288	58.5	0.596078	0.586	-9.25	28	Microbiological Examination Methods of Food and Water: A Laboratory Manual (da Silva N. et al., CRC Press 2013)
DHFR9	Methylococcus capsulatus	Q603S1	50	5.9537	1.5336	3.882	ND	0.648352	0.572	-0.28	45	Simrau J. et al. FEMS Microbology Rev., 2010.
DHFR10	Thiobacillus denitrificans	Q3SH97	44	32.465	2.1232	15.291	47	0.645951	0.59	-1.44	30	OGTdB
DHFR11	Bordetella avium	Q2KYI7	42	37.525	1.0856	34.566	62.2	0.633333	0.574	1.57	37	OGTdB
DHFR12	Leuconostoc mesenteroides	Q03Y56	32	46.266	1.6493	28.051	43.2	0.55619	0.572	-7.24	30	Beneficial Microbes in Fermented and Functional Foods (Rai V.R. & Bai J.A., CRC Press, 2015)
DHFR13	Aeromonas hydrophila	A0KNL5	59	56.858	1.6136	35.237	58.5	0.620424	0.586	-3.18	28	Statner B et al. J Clin Microbiol., 1988.
DHFR14	Shewanella amazonensis	A1S9H0	54	25.685	1.8601	13.809	49.8	0.566667	0.585	-5.18	4 - 40	OGTdB
DHFR16	Clostridium cellulolyticum	B8I0T9	42	17.089	0.8534	20.025	59	0.512671	0.597	1.28	35	OGTdB
DHFR17	Streptococcus dysgalactiae	C5WG30	29	53.28	1.6993	31.353	54.5	0.548571	0.572	-3.25	37	OGTdB
DHFR19	Listeria grayi	D7UY41	37	18.472	0.94609	19.524	49.5	0.558767	0.576	-2.43	37	OGTdB
DHFR20	Yersinia ruckeri	C4ULN4	78	7.3617	1.884	3.9074	56.5	0.6	0.584	-11.07	26	OGTdB
DHFR21	Weissella paramesenteroides	C5RC79	33	7.4263	1.6203	4.5834	42.5	0.552434	0.57	-7.08	30	OGTdB
DHFR22	Legionella longbeachae	D3HPI7	41	41.991	2.9443	14.262	ND	0.521318	0.582	-1.77	37	OGTdB
DHFR23	Raoultella terrigena	Q2Q010	29	18.865	1.8958	9.9511	51.8	0.536926	0.574	-0.53	37	OGTdB
DHFR26	Xanthomonas axonopodis	Q8PP44	42	68.997	1.4097	48.945	52.5	0.628352	0.59	-1.35	30	OGTdB
DHFR27	Pseudomonas putida	Q88CP8	43	64.425	0.8984	71.711	54	0.626151	0.575	-4.5	4 - 30	OGTdB
DHFR30	Nitrosococcus oceani	Q3JEI1	45	0.7874	0.52043	1.513	52.5	0.613333	0.587	-0.09	30	OGTdB
DHFR31	Pediococcus pentosaceus	Q03F97	36	6.4641	0.78547	8.2296	45.2	0.549708	0.584	-2.09	28-32	Bergey's Manual of Systematic Bacteriology: Volume 3: The Firmicutes (Vos P. et al., Springer Verlag, 2011)
DHFR32	Clostridium beijerinckii	A6M379	41	25.403	1.7235	14.739	52	0.479769	0.588	-3.35	34-36	OGTdB
DHFR33	Citrobacter koseri	A8ALQ3	96	5.3589	1.4656	3.6564	60	0.579882	0.586	-10.26	37	OGTdB
DHFR35	Edwardsiella ictaluri	C5B7N8	69	24.532	0.9464	25.921	48.2	0.613725	0.586	-9.28	26	OGTdB
DHFR36	Halothiobacillus neapolitanus	D0KZ69	52	9.6963	1.1936	8.1234	51	0.593583	0.571	0.74	8 - 39	OGTdB
DHFR37	Pantoea ananatis1	D4GJN7	79	ND	ND	ND	ND	0.596685	0.587	-12.33	26	OGTdB
DHFR38	Oenococcus oeni	Q04F50	39	40.069	0.80192	49.967	ND	0.52037	0.586	5.72	37	OGTdB
DHFR39	Burkholderia thailandensis	N0A841	44	28.556	1.2895	22.145	56.5	0.66855	0.591	2.56	30	OGTdB
DHFR41	Neisseria sicca	C6MAK4	45	12.489	ND	ND	63.5	0.629845	0.589	-3.45	35-37	OGTdB
DHFR42	Vibrio mimicus	D2YUL8	54	103.09	1.919	53.723	56.2	0.568627	0.589	-5.46	37	OGTdB
DHFR43	Rhodomicrobium vannielii	E3I2Y9	34	7.7509	0.53211	14.566	55.5	0.659574	0.572	1.58	26	OGTdB
WT	Escherichia coli		100	6.4618	0.79884	8.0889	57.5	0.527	0.398	-9.26	37	OGTdB
