# Supplementary material for: Protein Homeostasis Imposes a Barrier on Functional Integration of Horizontally Transferred Genes in Bacteria
Source: PLoS Genet. 2015 Oct 20;11(10):e1005612. doi: 10.1371/journal.pgen.1005612 (PMC4618355; doi:10.1371/journal.pgen.1005612)
Supplement: S3 Table — (XLSX) [file pgen.1005612.s009.xlsx]

## Sheet: Sheet1
S3 Table. Intracellular abundance, folA promoter activity and growth rates of the HGT strains
Note:
n.d. = not detected
*Abundance values are expressed relative to wildtype.
		Growth Rate, Upon HGT		Growth Rate, Post-Evo		DHFR Soluble Abundance*		DHFR Total Abundance*		Promoter Activity
Orthologous strain	Organismal origin of the orthologous DHFR	mean	s.d.	mean	s.d.	Upon HGT	Post-Evo	Upon HGT	Post-Evo	Upon HGT	Post-Evo
DHFR1	Bacillus subtilis	0.018741	0.000739	0.023955	0.001382	0.23307	0.13374	0.033	0.290765	210	235.7
DHFR2	Haemophilus influenzae	0.018159	0.001014	0.022322	0.000798	n.d.	n.d.	0.365	0.0803552	208	213.8
DHFR3	Pasteurella multocida	0.018132	0.000658	0.022311	0.000855	0.064791	0.14304	0.516	0.435306	200	215.4
DHFR4	Lactococcus lactis	0.018038	0.000812	0.02141	0.000517	0.21989	0.11412	0.501	0.172382	220.3	208.9
DHFR5	Clostridium acetobutylicum	0.017359	0.000863	0.019458	0.001047	n.d.	n.d.	0.045	0.197277	200	211.4
DHFR6	Listeria innocua	0.018384	0.001142	0.020889	0.000595	0.77214	0.35379	0.52	0.678991	204	218.2
DHFR7	Bordetella parapertussis	0.018036	0.001242	0.018471	0.001113	n.d.	n.d.	0	0.0644603	256	224.5
DHFR8	Yersinia pseudotuberculosis	0.015303	0.000771	0.016441	0.00089	0.16861	0.14185	0.095	0.146742	310.2	252.8
DHFR9	Methylococcus capsulatus	0.014866	0.001041	0.016499	0.00186	0.15917	0.055442	0	0.484339	254.9	274.9
DHFR10	Thiobacillus denitrificans	0.016783	0.000634	0.019003	0.000563	n.d.	n.d.	0	0.17662	228.2	192.2
DHFR11	Bordetella avium	0.017668	0.000477	0.021153	0.000316	0.71864	0.38718	0.681	0.384828	203.7	213.9
DHFR12	Leuconostoc mesenteroides	0.017725	0.000839	0.020015	0.000817	0.14421	0.073578	0	0.211298	228.8	219.9
DHFR13	Aeromonas hydrophila	0.019293	0.000675	0.021979	0.000712	0.57405	0.42012	0.228	0.357068	209.4	224
DHFR14	Shewanella amazonensis	0.018475	0.000554	0.020679	0.000717	n.d.	0.026058	0.048	0.179242	200	207.7
DHFR16	Clostridium cellulolyticum	0.018306	0.000919	0.021004	0.000939	0.69563	0.34124	0.37	0.660962	196	208.4
DHFR17	Streptococcus dysgalactiae	0.018218	0.000581	0.020094	0.001219	0.63183	0.44218	0.267	0.520675	194	207.6
DHFR19	Listeria grayi	0.018024	0.000503	0.020205	0.000824	0.023775	0.10829	0.065	0.0285339	197	212.8
DHFR20	Yersinia ruckeri	0.016147	0.000706	0.017627	0.001498	0.090185	0.16198	0.122	0.0575967	268	324.3
DHFR21	Weissella paramesenteroides	0	0	0	0	no growth	no growth	no growth	no growth	no growth	no growth
DHFR22	Legionella longbeachae	0.017504	0.000238	0.019858	0.000586	n.d.	n.d.	0	0.0835066	217.8	230.8
DHFR23	Raoultella terrigena	0.0059	0.000441	0.01672	0.000437	n.d.	n.d.	0	0.127605	320	153.3
DHFR26	Xanthomonas axonopodis	0.018144	0.000803	0.019917	0.001007	0.63505	0.27294	0.349	0.275624	81	220
DHFR27	Pseudomonas putida	0.018289	0.000325	0.020386	0.000604	0.47746	0.27425	0.25	0.118869	189.5	171.4
DHFR30	Nitrosococcus oceani	0.014947	0.000563	0.016478	0.001148	0.34223	0.16363	0.686	0.30692	246.9	222
DHFR31	Pediococcus pentosaceus	0.020057	0.0008	0.020222	0.001679	n.d.	n.d.	0	0.336574	219.6	249.9
DHFR32	Clostridium beijerinckii	0.022415	0.001257	0.023356	0.000446	n.d.	n.d.	0.139	0.458596	215.9	217.4
DHFR33	Citrobacter koseri	0.01479	0.000707	0.016984	0.001377	0.11817	0.16584	0.072	0.467456	276.4	258.9
DHFR35	Edwardsiella ictaluri	0.013912	0.000518	0.020072	0.001568	n.d.	n.d.	0	0.304476	295.7	239.3
DHFR36	Halothiobacillus neapolitanus	0.013246	0.000735	0.019714	0.001605	n.d.	0.038323	0	0.185071	239.1	200.8
DHFR37	Pantoea ananatis	0.001766	0.004995	0.015938	0.001856	n.d.	0.2268	0	1.75007	177.1
DHFR38	Oenococcus oeni	0.010939	0.000343	0.02085	0.000624	n.d.	0.072635	0	0.44367	267.4	176.7
DHFR39	Burkholderia thailandensis	0.020766	0.000421	0.022804	0.001098	0.38032	0.35193	0.548	0.606282	236.1	196.8
DHFR41	Neisseria sicca	0.020342	0.000508	0.023331	0.000399	0.18728	0.12361	0.191	0.227291	222	203.3
DHFR42	Vibrio mimicus	0.02019	0.00056	0.02388	0.000233	0.40823	0.38621	0.329	0.372422	222	199.7
DHFR43	Rhodomicrobium vannielii	0.013098	0.000328	0.018506	0.000876	0.12921	0.1039	0.409	0.75256	376.3	421.3
WT	Escherichia coli	0.020131	0.000627	0.021263	0.001396	1	1	1	1	208.1	186
