# Supplementary material for: Protein Homeostasis Imposes a Barrier on Functional Integration of Horizontally Transferred Genes in Bacteria
Source: PLoS Genet. 2015 Oct 20;11(10):e1005612. doi: 10.1371/journal.pgen.1005612 (PMC4618355; doi:10.1371/journal.pgen.1005612)
Supplement: S4 Table — (XLSX) [file pgen.1005612.s010.xlsx]

## Sheet: Sheet1
S4 Table. Whole-genome sequencing
Key:	SNP
	Insertion
	Deletion
1Sequencing performed on the entire heterogenous population
2Sequencing performed on a single clone isolated from a population
position (WT)	mutation	DHFRwt pop1	DHFRwt clone2	DHFR23 pop	DHFR35 pop	DHFR35 clone	DHFR37 pop	DHFR37 clone	DHFR38 pop	DHFR38 clone	annotation	gene	description	note
49668	A→G			100%							M204T (ATG→ACG)	cmR ←	chloramphenicol resistance protein
49688	A→G			100%							D197D (GAT→GAC)	cmR ←	chloramphenicol resistance protein
50606	C→T						100%	100%			intergenic (‑370/‑59)	cmR ← / → folA_37	chloramphenicol resistance protein/dihydrofolate reductase type I; trimethoprim resistance
51208	Δ15 bp			100%	100%	100%	99.5%	100%	99.3%	100%	intergenic (+1/+87)	folA_38 → / ← kanR	dihydrofolate reductase type I; trimethoprim resistance/kanamycin resistance protein
51344	T→G	100%	100%								I254L (ATC→CTC)	kanR ←	kanamycin resistance protein
51612	C→T								100%	100%	G164G (GGG→GGA)	kanR ←	kanamycin resistance protein
51639	C→T	100%	100%								Q155Q (CAG→CAA)	kanR ←	kanamycin resistance protein
51803	C→T	100%	100%								D101N (GAT→AAT)	kanR ←	kanamycin resistance protein
52510	G→A	100%	100%								intergenic (‑407/+119)	kanR ← / ← apaH	kanamycin resistance protein/diadenosine tetraphosphatase
68777	T→C	100%	100%						100%	100%	Q8R (CAG→CGG)	araD ←	L‑ribulose‑5‑phosphate 4‑epimerase	Dubious: on the edge of a large deletion (see next), only detected in one alignment
68782	3540 bp→27 bp	100%	100%						100%	100%		[araD]–araB	[araD], araA, araB
72538	G→T	100%	100%						100%	100%	intergenic (‑241/‑98)	araB ← / → araC	L‑ribulokinase/ara regulon transcriptional activator; autorepressor
203865	G→A						100%	100%			D216N (GAT→AAT)	lpxD →	UDP‑3‑O‑(3‑hydroxymyristoyl)‑glucosamine N‑acyltransferase
242503	Δ33,701 bp						100%	100%			IS5‑mediated	ivy–[ykfC]	42 genes: ivy, fadE, gmhA, yafJ, yafK, yafQ, dinJ, yafL, rayT, lfhA, lafU, dinB, yafN, yafO, yafP, ykfJ, prfH, pepD, gpt, frsA, crl, phoE, proB, proA, thrW, ykfN, ykfI, yafW, ykfH, ykfG, yafX, ykfF, ykfB, yafY, ykfL, ykfK, yafZ, ykfA, perR, insN, insI1, [ykfC]ivy, fadE, gmhA, yafJ, yafK, yafQ, dinJ, yafL, rayT, lfhA, lafU, dinB, yafN, yafO, yafP, ykfJ, prfH, pepD, gpt, frsA, crl, phoE, proB, proA…
260155	Δ776 bp								100%		pseudogene (78‑853/1178 nt)	crl →	pseudogene, sigma factor‑binding protein, RNA polymerase holoenzyme formation stimulator; regulator; Surface structures; transcriptional regulator of cryptic csgA gene for curli surface fibers	Mediated by mobile element (same as next variant); possibly pre-existing in ancestral strain (see Freddolino et al. (2012) J Bacteriol 194:303-306)
260157	Δ776 bp	100%	100%	100%	100%	100%				100%	pseudogene (80‑855/1178 nt)	crl →	pseudogene, sigma factor‑binding protein, RNA polymerase holoenzyme formation stimulator; regulator; Surface structures; transcriptional regulator of cryptic csgA gene for curli surface fibers	Mediated by mobile element (same as previous variant); possibly pre-existing in ancestral strain (see Freddolino et al. (2012) J Bacteriol 194:303-306)
360129	T→C					100%	100%				K271E (AAA→GAA)	cynR ←	transcriptional activator of cyn operon; autorepressor	Dubious: strand bias, many closely-spaced mismatches
461039	IS186 (+) +6 bp :: Δ1				36.9%	100%	100%	100%	89.4%		intergenic (+90/‑93)	clpX → / → lon	ATPase and specificity subunit of ClpX‑ClpP ATP‑dependent serine protease/DNA‑binding ATP‑dependent protease La
461041	IS186 (–) +4 bp			100%							intergenic (+92/‑93)	clpX → / → lon	ATPase and specificity subunit of ClpX‑ClpP ATP‑dependent serine protease/DNA‑binding ATP‑dependent protease La
461858	T→A									100%	L241H (CTC→CAC)	lon →	DNA‑binding ATP‑dependent protease La
462471	T→A				51.4%						D445E (GAT→GAA)	lon →	DNA‑binding ATP‑dependent protease La
464100	C→G									100%	intergenic (+128/‑64)	hupB → / → ppiD	HU, DNA‑binding transcriptional regulator, beta subunit/periplasmic folding chaperone, has an inactive PPIase domain
528908	C→T			33.1%							C1133C (TGC→TGT)	rhsD →	Rhs protein with DUF4329 family putative toxin domain; putative neighboring cell growth inhibitor
648996	T→G		100%			100%					T255P (ACC→CCC)	citG ←	2‑(5''‑triphosphoribosyl)‑3'‑dephosphocoenzyme‑A synthase	Dubious: strand bias; many closely-spaced mismatches; linked to next two mutations
649009	T→C		100%								K250K (AAA→AAG)	citG ←	2‑(5''‑triphosphoribosyl)‑3'‑dephosphocoenzyme‑A synthase	Dubious: strand bias; many closely-spaced mismatches; linked to previous and next mutations
649014	G→T		100%								Q249K (CAA→AAA)	citG ←	2‑(5''‑triphosphoribosyl)‑3'‑dephosphocoenzyme‑A synthase	Dubious: strand bias; many closely-spaced mismatches; linked to previous two mutations
989743	T→G		100%					100%			intergenic (‑512/+91)	ompF ← / ← asnS	outer membrane porin 1a (Ia;b;F)/asparaginyl tRNA synthetase	Dubious: strand bias; many closely-spaced mismatches
1200703	Δ8 bp						35.1%				intergenic (‑217/‑234)	ymfE ← / → lit	e14 prophage; putative inner membrane protein/T4 phage exclusion protein; cell death peptidase, e14 prophage
1301748	Δ1,199 bp						100%				intergenic (+254/‑485)	ychE → / → oppA	UPF0056 family inner membrane protein/oligopeptide ABC transporter periplasmic binding protein	Deletion of a mobile element that may have re-inserted elsewhere
1489402	C→A		100%								intergenic (+190/‑82)	hrpA → / → ydcF	putative ATP‑dependent helicase/DUF218 superfamily protein, SAM‑binding	Dubious: strand bias; many closely-spaced mismatches
1772614	IS5 (–) +4 bp									100%	intergenic (+179/‑247)	ydiK → / → ydiL	UPF0118 family inner membrane protein/putative HTH domain DNA‑binding protein
1940692	T→A	100%	100%	100%	100%	100%	100%	100%	100%	100%	I265I (ATT→ATA)	pykA →	pyruvate kinase II
1980752	Δ776 bp	100%		100%			100%	100%	100%	100%		insB1–insA	insB1, insA	All samples essentially have the same signature here and at the next location; probably mediated by mobile element
1981735	IS5 (+) +4 bp	100%	100%	100%	100%	100%	100%	100%	100%	100%	intergenic (‑271/‑264)	insA ← / → uspC	IS1 repressor TnpA/universal stress protein	See previous
2106692	T→C						100%	100%			K23E (AAA→GAA)	wbbK ←	lipopolysaccharide biosynthesis protein
2175610	Δ2 bp	100%	100%	100%	100%	100%	100%	100%	100%	100%	pseudogene (917‑918/1358 nt)	gatC ←	pseudogene, galactitol‑specific enzyme IIC component of PTS; transport; Transport of small molecules: Carbohydrates, organic acids, alcohols; PTS system galactitol‑specific enzyme IIC	Possibly pre-existing in ancestral strain (see Freddolino et al. (2012) J Bacteriol 194:303-306)
2389111	G→A	100%		100%	100%				100%		intergenic (+31/‑72)	yfbL → / → yfbM	putative M28A family peptidase/DUF1877 family protein	Dubious: strand bias; many closely-spaced mismatches
3192496	Δ1 bp	100%	100%								coding (367/750 nt)	yqiH →	putative periplasmic pilin chaperone
3562704	+G	100%	100%	100%	100%	100%	100%	100%	100%	100%	pseudogene (151/758 nt)	glpR ←	pseudogene, DNA‑binding transcriptional repressor; regulator; Energy metabolism, carbon: Anaerobic respiration; repressor of the glp operon	Possibly pre-existing in ancestral strain (see Freddolino et al. (2012) J Bacteriol 194:303-306)
3643230	C→T		100%								F40F (TTC→TTT)	dtpB →	dipeptide and tripeptide permease B	Dubious: strand bias; many closely-spaced mismatches
3818074	C→T	45.4%									intergenic (‑57/+9)	pyrE ← / ← rph	orotate phosphoribosyltransferase/ribonuclease PH (defective); enzyme; Degradation of RNA; RNase PH
3818108	Δ82 bp	33.5%							21.9%		pseudogene (610‑691/716 nt)	rph ←	ribonuclease PH (defective); enzyme; Degradation of RNA; RNase PH
4187209	T→C								63.6%		V1239A (GTC→GCC)	rpoB →	RNA polymerase, beta subunit
4191112	A→C	0.174	100%								K1172Q (AAA→CAA)	rpoC →	RNA polymerase, beta prime subunit	Mutation in DHFRwt whole-population has only marginal frequency
4298309	C→T	27.0%					25.0%				intergenic (+266/+376)	gltP → / ← yjcO	glutamate/aspartate:proton symporter/Sel1 family TPR‑like repeat protein
4298629	+CG	100%	100%	100%	100%	100%	100%	100%	100%	100%	intergenic (+586/+56)	gltP → / ← yjcO	glutamate/aspartate:proton symporter/Sel1 family TPR‑like repeat protein
4356690	C→T	100%	100%	100%	100%	100%	100%	100%	100%	100%	G93S (GGC→AGC)	lysU ←	lysine tRNA synthetase, inducible
4381051	A→C		100%			100%					V48G (GTA→GGA)	ampC ←	penicillin‑binding protein; beta‑lactamase, intrinsically weak	Dubious: strand bias; many closely-spaced mismatches
4538446	A→T									100%	intergenic (+166/+417)	yjhR → / ← nanS	pseudogene, helicase family; putative frameshift suppressor/9‑O‑acetyl N‑acetylneuraminic acid esterase	Dubious: strand bias; many closely-spaced mismatches
