# Supplementary material for: Protein Homeostasis Imposes a Barrier on Functional Integration of Horizontally Transferred Genes in Bacteria
Source: PLoS Genet. 2015 Oct 20;11(10):e1005612. doi: 10.1371/journal.pgen.1005612 (PMC4618355; doi:10.1371/journal.pgen.1005612)
Supplement: S5 Table — (XLSX) [file pgen.1005612.s011.xlsx]

## Sheet: Sheet1
S5 Table. Validation of whole-genome sequencing results by direct PCR
ND - not determined
				Mutations
	Strain	Evolved/naïve	Individual clones	clpX - Intergenic- lon	lon ORF
	WT	evolved	1	no mutation	no mutation
		evolved	2	no mutation	no mutation
		evolved	3	no mutation	no mutation
		evolved	4	no mutation	no mutation
		evolved	5	no mutation	no mutation
	DHFR35	evolved	1	no mutation	D445E (T-A)
		evolved	2	no mutation	no mutation
		evolved	3	no mutation	no mutation
		evolved	4	IS186 insertion	no mutation
	DHFR37	evolved	1	IS186 insertion	no mutation
		evolved	2	IS186 insertion	no mutation
		evolved	3	IS186 insertion	no mutation
		evolved	4	IS186 insertion	no mutation
		evolved	5	IS186 insertion	no mutation
	DHFR38	evolved	1	IS186 insertion	no mutation
		evolved	2	IS186 insertion	no mutation
		evolved	3	IS186 insertion	no mutation
		evolved	4	IS186 insertion	no mutation
		evolved	5	IS186 insertion	no mutation
			Whole population
	WT	naïve		no mutation	ND
	WT	evolved		no mutation	ND
	DHFR1	naïve		no mutation	ND
	DHFR1	evolved		no mutation	ND
	DHFR2	naïve		no mutation	ND
	DHFR2	evolved		no mutation	ND
	DHFR3	naïve		no mutation	ND
	DHFR3	evolved		no mutation	ND
	DHFR4	naïve		no mutation	ND
	DHFR4	evolved		no mutation	ND
	DHFR5	naïve		no mutation	ND
	DHFR5	evolved		no mutation	ND
	DHFR6	naïve		no mutation	ND
	DHFR6	evolved		no mutation	ND
	DHFR7	naïve		no mutation	ND
	DHFR7	evolved		no mutation	ND
	DHFR8	naïve		no mutation	ND
	DHFR8	evolved		no mutation	ND
	DHFR9	naïve		no mutation	ND
	DHFR9	evolved		no mutation	ND
	DHFR10	naïve		no mutation	ND
	DHFR10	evolved		no mutation	ND
	DHFR11	naïve		no mutation	ND
	DHFR11	evolved		no mutation	ND
	DHFR12	naïve		no mutation	ND
	DHFR12	evolved		no mutation	ND
	DHFR13	naïve		no mutation	ND
	DHFR13	evolved		no mutation	ND
	DHFR14	naïve		no mutation	ND
	DHFR14	evolved		no mutation	ND
	DHFR16	naïve		no mutation	ND
	DHFR16	evolved		no mutation	ND
	DHFR17	naïve		no mutation	ND
	DHFR17	evolved		no mutation	ND
	DHFR19	naïve		no mutation	ND
	DHFR19	evolved		no mutation	ND
	DHFR20	naïve		no mutation	ND
	DHFR20	evolved		no mutation	ND
	DHFR21	naïve		no mutation	ND
	DHFR21	evolved		no mutation	ND
	DHFR22	naïve		no mutation	ND
	DHFR22	evolved		no mutation	ND
	DHFR23	naïve		IS186 insertion	ND
	DHFR23	evolved		IS186 insertion	ND
	DHFR26	naïve		no mutation	ND
	DHFR26	evolved		no mutation	ND
	DHFR27	naïve		no mutation	ND
	DHFR27	evolved		no mutation	ND
	DHFR30	naïve		no mutation	ND
	DHFR30	evolved		no mutation	ND
	DHFR31	naïve		no mutation	ND
	DHFR31	evolved		no mutation	ND
	DHFR32	naïve		no mutation	ND
	DHFR32	evolved		no mutation	ND
	DHFR33	naïve		no mutation	ND
	DHFR33	evolved		no mutation	ND
	DHFR35	naïve		no mutation	ND
	DHFR35	evolved		IS186 insertion	ND
	DHFR36	naïve		no mutation	ND
	DHFR36	evolved		no mutation	ND
	DHFR37	naïve		IS186 insertion	ND
	DHFR37	evolved		IS186 insertion	ND
	DHFR38	naïve		no mutation	ND
	DHFR38	evolved		IS186 insertion	ND
	DHFR39	naïve		no mutation	ND
	DHFR39	evolved		no mutation	ND
	DHFR41	naïve		no mutation	ND
	DHFR41	evolved		no mutation	ND
	DHFR42	naïve		no mutation	ND
	DHFR42	evolved		no mutation	ND
	DHFR43	naïve		no mutation	ND
	DHFR43	evolved		no mutation	ND
